# Supplementary material for: Myeloproliferative Neoplasm Driven by ETV6-ABL1 in an Adolescent with Recent History of Burkitt Leukemia
Source: Curr Oncol. 2023 Jun 21;30(7):5946–52. doi: 10.3390/curroncol30070444 (PMC10378670; doi:10.3390/curroncol30070444)
Supplement: Supplementary file 1 [file curroncol-30-00444-s001.zip]

Archive with 1 entries (1 files):
- curroncol-2403660-supplementary.pdf
